# Supplementary material for: Distinct Mechanistic Behaviour of Tomato CYP74C3 and Maize CYP74A19 Allene Oxide Synthases: Insights from Trapping Experiments and Allene Oxide Isolation
Source: Int J Mol Sci. 2023 Jan 23;24(3):2230. doi: 10.3390/ijms24032230 (PMC9916873; doi:10.3390/ijms24032230)
Supplement: Supplementary file 1 [file ijms-24-02230-s001.zip]

Archive with 1 entries (1 files):
- ijms-2123487-supplementary.pdf
